# Supplementary material for: Tumor Microenvironment Characterization in Breast Cancer Identifies Prognostic Pathway Signatures
Source: Genes (Basel). 2022 Oct 29;13(11):1976. doi: 10.3390/genes13111976 (PMC9690299; doi:10.3390/genes13111976)
Supplement: Supplementary file 1 [file genes-13-01976-s001.zip]

Archive with 1 entries (1 files):
- genes-1993460-supplementary.pdf
